# Supplementary material for: Serum Adropin Levels in Patients with Rheumatoid Arthritis
Source: Life (Basel). 2022 Jan 24;12(2):169. doi: 10.3390/life12020169 (PMC8875108; doi:10.3390/life12020169)
Supplement: Supplementary file 1 [file life-12-00169-s001.zip]

Archive with 1 entries (1 files):
- life-1547153-supplementary.pdf
